# Supplementary material for: Acclimatization of a coral-dinoflagellate mutualism at a CO2 vent
Source: Commun Biol. 2023 Jan 18;6:66. doi: 10.1038/s42003-022-04327-3 (PMC9849335; doi:10.1038/s42003-022-04327-3)
Supplement: Supplementary file 4 — Supplementary Data 1 [file 42003_2022_4327_MOESM4_ESM.xlsx]

## Sheet: Sheet1
#NEXUS
begin data;
	dimensions ntax=30 nchar=4485;
	format datatype=dna missing=n gap=-;
MATRIX
Beu21_1_1		ACTACGCTTCCTTTAATAACTCTCGTAGCCTTCACTTCTTCCTAGCAGCTTGGCCAGTTATTGGTATTTGGTTCACAGCGCTTGGAGTAAGTACAATGGCTTTCAACTTAAATGGTTTAAACTTCAACCAATCAATCCTAGATTCCAGTGGGCATCTAATTTTAAGTTGGGCAGATATTCTTAATCGTGCTGATCTAGGAATGGAAGTCATGCATGAAAGAAATGCACACAACTTCCCATTAGATCTAGCATAATCTGAGATGTCGTCGATAAGTCTACTACAAGnnnnnGCTTGTCCACTACAAGnATAATACCnnnnnACAACAAGACCAAATCCACTACAAGACTAAACATTAGGCCTAACCACTACAAnTnnnnnnnnnnnnnTCAAGGTAAnnn…
Beu21_1_2_extract		ACTACGCTTCCTTTAATAACTCTCGTAGCCTTCACTTCTTCCTAGCAGCTTGGCCAGTTATTGGTATTTGGTTCACAGCGCTTGGAGTAAGTACAATGGCTTTCAACTTAAATGGTTTAAACTTCAACCAATCAATCCTAGATTCCAGTGGGCATCTAATTTTAAGTTGGGCAGATATTCTTAATCGTGCTGATCTAGGAATGGAAGTCATGCATGAAAGAAATGCACACAACTTCCCATTAGATCTAGCATAATCTGAGATGTCGTCGATAAGTCTACTACAAGnnnnnGCTTGTCCACTACAAGnATAATACCnnnnnACAACAAGACCAAATCCACTACAAGACTAAACATTAGGCCTAACCGCTACAAnTnnnnnnnnnnnnnTCAAGGTAAnnn…
Beu21_1_2		ACTACGCTTCCTTTAATAACTCTCGTAGCCTTCACTTCTTCCTAGCAGCTTGGCCAGTTATTGGTATTTGGTTCACAGCGCTTGGAGTAAGTACAATGGCTTTCAACTTAAATGGTTTAAACTTCAACCAATCAATCCTAGATTCCAGTGGGCATCTAATTTTAAGTTGGGCAGATATTCTTAATCGTGCTGATCTAGGAATGGAAGTCATGCATGAAAGAAATGCACACAACTTCCCATTAGATCTAGCATAATCTGAGATGTCGTCGATAAGTCTACTACAAGnnnnnGCTTGTCCACTACAAGnATAATACCnnnnnACAACAAGACCAAATCCACTACAAGACTAAACATTAGGCCTAACCGCTACAAnTnnnnnnnnnnnnnTCAAGGTAAnnn…
Beu21_1_3_extract		ACTACGCTTCCTTTAATAACTCTCGTAGCCTTCACTTCTTCCTAGCAGCTTGGCCAGTTATTGGTATTTGGTTCACAGCGCTTGGAGTAAGTACAATGGCTTTCAACTTAAATGGTTTAAACTTCAACCAATCAATCCTAGATTCCAGTGGGCATCTAATTTTAAGTTGGGCAGATATTCTTAATCGTGCTGATCTAGGAATGGAAGTCATGCATGAAAGAAATGCACACAACTTCCCATTAGATCTAGCATAATCTGAGATGTCGTCGATAAGTCTACTACAAGnnnnnGCTTGTCCACTACAAGnATAATACCnnnnnACAACAAGACCAAATCCACTACAAGACTAAACATTAGGCCTAACCACTACAAnTnnnnnnnnnnnnnTCAAGGTAAnnn…
Beu21_2_2		ACTACGCTTCCTTTAATAACTCTCGTAGCCTTCACTTCTTCCTAGCAGCTTGGCCAGTTATTGGTATTTGGTTCACAGCGCTTGGAGTAAGTACAATGGCTTTCAACTTAAATGGTTTAAACTTCAACCAATCAATCCTAGATTCCAGTGGGCATCTAATTTTAAGTTGGGCAGATATTCTTAATCGTGCTGATCTAGGAATGGAAGTCATGCATGAAAGAAATGCACACAACTTCCCATTAGATCTAGCATAATCTGAGATGTCGTCGATAAGTCTACTACAAGnnnnnGCTTGTCCACTACAAGnATAATACCnnnnnACAACAAGACCAAATCCACTACAAGAnNNNNnnnnnnnnnnnnnnnnnnnnnnnnnnnnnnnnnnnnnnnnnnnnnnnn…
Beu21_2_2_extract		ACTACGCTTCCTTTAATAACTCTCGTAGCCTTCACTTCTTCCTAGCAGCTTGGCCAGTTATTGGTATTTGGTTCACAGCGCTTGGAGTAAGTACAATGGCTTTCAACTTAAATGGTTTAAACTTCAACCAATCAATCCTAGATTCCAGTGGGCATCTAATTTTAAGTTGGGCAGATATTCTTAATCGTGCTGATCTAGGAATGGAAGTCATGCATGAAAGAAATGCACACAACTTCCCATTAGATCTAGCATAATCTGAGATGTCGTCGATAAGTCTACTACAAGnnnnnGCTTGTCCACTACAAGnATAATACCnnnnnACAACAAGACCAAATCCACTACAAGAnnnnnnnnnnnnnnnnnnnnnnnnnnnnnnnnnnnnnnnnnnnnnnnnnnnnn…
Beu21_2_3_extract		ACTACGCTTCCTTTAATAACTCTCGTAGCCTTCACTTCTTCCTAGCAGCTTGGCCAGTTATTGGTATTTGGTTCACAGCGCTTGGAGTAAGTACAATGGCTTTCAACTTAAATGGTTTAAACTTCAACCAATCAATCCTAGATTCCAGTGGGCATCTAATTTTAAGTTGGGCAGATATTCTTAATCGTGCTGATCTAGGAATGGAAGTCATGCATGAAAGAAATGCACACAACTTCCCATTAGATCTAGCATAATCTGAGATGTCGTCGATAAGTCTACTACAAGnnnnnGCTTGTCCACTACAAGnATAATACCnnnnnACAACAAGACCAAATCCACTACAAGACTAAACATTAGGCCTAACCACTACAAnTnnnnnnnnnnnnnTCAAGGTAAnnn…
Beu21_3_1		ACTACGCTTCCTTTAATAACTCTCGTAGCCTTCACTTCTTCCTAGCAGCTTGGCCAGTTATTGGTATTTGGTTCACAGCGCTTGGAGTAAGTACAATGGCTTTCAACTTAAATGGTTTAAACTTCAACCAATCAATCCTAGATTCCAGTGGGCATCTAATTTTAAGTTGGGCAGATATTCTTAATCGTGCTGATCTAGGAATGGAAGTCATGCATGAAAGAAATGCACACAACTTCCCATTAGATCTAGCATAATCTGAGATGTCGTCGATAAGTCTACTACAAGnnnnnGCTTGTCCACTACAAGnATAATACCnnnnnACAACAAGACCAAATCCACTACAAGAnnnnnnnnnnnnnnnnnnnnnnnnnnnnnnnnnnnnnnnnnnnnnnnnnnnnn…
Beu21_3_2_extract		ACTACGCTTCCTTTAATAACTCTCGTAGCCTTCACTTCTTCCTAGCAGCTTGGCCAGTTATTGGTATTTGGTTCACAGCGCTTGGAGTAAGTACAATGGCTTTCAACTTAAATGGTTTAAACTTCAACCAATCAATCCTAGATTCCAGTGGGCATCTAATTTTAAGTTGGGCAGATATTCTTAATCGTGCTGATCTAGGAATGGAAGTCATGCATGAAAGAAATGCACACAACTTCCCATTAGATCTAGCATAATCTGAGATGTCGTCGATAAGTCTACTACAAGnnnnnGCTTGTCCACTACAAGnATAATACCnnnnnACAACAAGACCAAATCCACTACAAGACTAAACATTAGGCCTAACCACTACAAnTnnnnnnnnnnnnnTCAAGGTAAnnn…
CR19_18_Philozoon_balanophyllum_Croatia		ACTACGCTTCCTTTAATAACTCTCGTAGCCTTCACTTCTTCCTAGCAGCTTGGCCAGTTATTGGTATTTGGTTCACAGCGCTTGGAGTAAGTACAATGGCTTTCAACTTAAATGGTTTAAACTTCAACCAATCAATCCTAGATTCCAGTGGGCATCTAATTTTAAGTTGGGCAGATATTCTTAATCGTGCTGATCTAGGAATGGAAGTCATGCATGAAAGAAATGCACACAACTTCCCATTAGATCTAGCATAATCTGAGATGTCGTCGATAAGTCTACTACAAGnnnnnGCTTGTCCACTACAAGnATAATACCnnnnnACAACAAGACCAAATCCACTACAAGACTAAACATTAGGCCTAACCACTACAAnTnnnnnnnnnnnnnTCAAGGTAAnnn…
CR19_15_Philozoon_balanophyllum_Croatia		ACTACGCTTCCTTTAATAACTCTCGTAGCCTTCACTTCTTCCTAGCAGCTTGGCCAGTTATTGGTATCTGGTTCACAGCGCTTGGAGTAAGTACAATGGCTTTCAACTTAAATGGTTTAAACTTCAACCAATCAATCCTAGATTCCAGTGGGCATCTAATTTTAAGTTGGGCAGATATTCTTAATCGTGCTGATCTAGGAATGGAAGTCATGCATGAAAGAAATGCACACAACTTCCCATTAGATCTAGCATAATCTGAGATGTCGTCGATAAGTCTACTACAAGnnnnnGCTTGTCCACTACAAGnATAATACCnnnnnACAACAAGACCAAATCCACTACAAGACTAAACATTAGGCCTAACCACTACAAnTnnnnnnnnnnnnnTCAAGGTAAnnn…
CR19_15_Philozoon_balanophyllum_Croatia_v2		ACTACGCTTCCTTTAATAACTCTCGTAGCCTTCACTTCTTCCTAGCAGCTTGGCCAGTTATTGGTATCTGGTTCACAGCGCTTGGAGTAAGTACAATGGCTTTCAACTTAAATGGTTTAAACTTCAACCAATCAATCCTAGATTCCAGTGGGCATCTAATTTTAAGTTGGGCAGATATTCTTAATCGTGCTGATCTAGGAATGGAAGTCATGCATGAAAGAAATGCACACAACTTCCCATTAGATCTAGCATAATCTGAGATGTCGTCGATAAGTCTACTACAAGnnnnnGCTTGTCCACTACAAGnATAATACCnnnnnACAACAAGACCAAATCCACTACAAGACTAAACATTAGGCCTAACCACTACAAnTnnnnnnnnnnnnnTCAAGGTAAnnn…
pz_sg_28_Philozoon_balanophyllum_Elba_Italy		ACTACGCTTCCTTTAATAACTCTCGTAGCCTTCACTTCTTCCTAGCAGCTTGGCCAGTTATTGGTATTTGGTTCACAGCGCTTGGAGTAAGTACAATGGCTTTCAACTTAAATGGTTTAAACTTCAACCAATCAATCCTAGATTCCAGTGGGCATCTAATTTTAAGTTGGGCAGATATTCTTAATCGTGCTGATCTAGGAATGGAAGTCATGCATGAAAGAAATGCACACAACTTCCCATTAGATCTAGCATAATCTGAGATGTCGTCGATAAGTCTACTACAAGnnnnnGCTTGTCCACTACAAGnATAATACCnnnnnACAACAAGACCAAATCCACTACAAGACTAAACATTAGGCCTAACCACTACAAnTnnnnnnnnnnnnnTCAAGGTAAnnn…
tr_gn_05_Philozoon_balanophyllumDomino_Italy		ACTACGCTTCCTTTAATAACTCTCGTAGCCTTCACTTCTTCCTAGCAGCTTGGCCAGTTATTGGTATTTGGTTCACAGCGCTTGGAGTAAGTACAATGGCTTTCAACTTAAATGGTTTAAACTTCAACCAATCAATCCTAGATTCCAGTGGGCATCTAATTTTAAGTTGGGCAGATATTCTTAATCGTGCTGATCTAGGAATGGAAGTCATGCATGAAAGAAATGCACACAACTTCCCATTAGATCTAGCATAATCTGAGATGTCGTCGATAAGTCTACTACAAGnnnnnGCTTGTCCACTACAAGnATAATACCnnnnnACAACAAGACCAAATCCACTACAAGACTAAACATTAGGCCTAACCACTACAAnTnnnnnnnnnnnnnTCAAGGTAAnnn…
tr_gn_07_Philozoon_balanophyllumDomino_Italy		ACTACGCTTCCTTTAATAACTCTCGTAGCCTTCACTTCTTCCTAGCAGCTTGGCCAGTTATTGGTATTTGGTTCACAGCGCTTGGAGTAAGTACAATGGCTTTCAACTTAAATGGTTTAAACTTCAACCAATCAATCCTAGATTCCAGTGGGCATCTAATTTTAAGTTGGGCAGATATTCTTAATCGTGCTGATCTAGGAATGGAAGTCATGCATGAAAGAAATGCACACAACTTCCCATTAGATCTAGCATAATCTGAGATGTCGTCGATAAGTCTACTACAAGnnnnnGCTTGTCCACTACAAGnATAATACCnnnnnACAACAAGACCAAATCCACTACAAGACTAAACATTAGGCCTAACCACTACAAnTnnnnnnnnnnnnnTCAAGGTAAnnn…
tr_gn_12_Philozoon_balanophyllum_Domino_Italy		ACTACGCTTCCTTTAATAACTCTCGTAGCCTTCACTTCTTCCTAGCAGCTTGGCCAGTTATTGGTATTTGGTTCACAGCGCTTGGAGTAAGTACAATGGCTTTCAACTTAAATGGTTTAAACTTCAACCAATCAATCCTAGATTCCAGTGGGCATCTAATTTTAAGTTGGGCAGATATTCTTAATCGTGCTGATCTAGGAATGGAAGTCATGCATGAAAGAAATGCACACAACTTCCCATTAGATCTAGCATAATCTGAGATGTCGTCGATAAGTCTACTACAAGnnnnnGCTTGTCCACTACAAGnATAATACCnnnnnACAACAAGACCAAATCCACTACAAGACTAAACATTAGGCCTAACCACTACAAnTnnnnnnnnnnnnnTCAAGGTAAnnn…
pn_rk_12_Philozoon_balanophyllum_Pantelleria_Italy		ACTACGCTTCCTTTAATAACTCTCGTAGCCTTCACTTCTTCCTAGCAGCTTGGCCAGTTATTGGTATTTGGTTCACAGCGCTTGGAGTAAGTACAATGGCTTTCAACTTAAATGGTTTAAACTTCAACCAATCAATCCTAGATTCCAGTGGGCATCTAATTTTAAGTTGGGCAGATATTCTTAATCGTGCTGATCTAGGAATGGAAGTCATGCATGAAAGAAATGCACACAACTTCCCATTAGATCTAGCATAATCTGAGATGTCGTCGATAAGTCTACTACAAGnnnnnGCTTGTCCACTACAAGnATAATACCnnnnnACAACAAGACCAAATCCACTACAAGACTAAACATTAGGCCTAACCACTACAAnTnnnnnnnnnnnnnTCAAGGTAAnnn…
pn_rk_15_Philozoon_balanophyllum_Pantelleria_Italy		ACTACGCTTCCTTTAATAACTCTCGTAGCCTTCACTTCTTCCTAGCAGCTTGGCCAGTTATTGGTATTTGGTTCACAGCGCTTGGAGTAAGTACAATGGCTTTCAACTTAAATGGTTTAAACTTCAACCAATCAATCCTAGATTCCAGTGGGCATCTAATTTTAAGTTGGGCAGATATTCTTAATCGTGCTGATCTAGGAATGGAAGTCATGCATGAAAGAAATGCACACAACTTCCCATTAGATCTAGCATAATCTGAGATGTCGTCGATAAGTCTACTACAAGnnnnnGCTTGTCCACTACAAGnATAATACCnnnnnACAACAAGACCAAATCCACTACAAGACTAAACATTAGGCCTAACCACTACAAnTnnnnnnnnnnnnnTCAAGGTAAnnn…
pn_rk_17_Philozoon_balanophyllum_Pantelleria_Italy		ACTACGCTTCCTTTAATAACTCTCGTAGCCTTCACTTCTTCCTAGCAGCTTGGCCAGTTATTGGTATTTGGTTCACAGCGCTTGGAGTAAGTACAATGGCTTTCAACTTAAATGGTTTAAACTTCAACCAATCAATCCTAGATTCCAGTGGGCATCTAATTTTAAGTTGGGCAGATATTCTTAATCGTGCTGATCTAGGAATGGAAGTCATGCATGAAAGAAATGCACACAACTTCCCATTAGATCTAGCATAATCTGAGATGTCGTCGATAAGTCTACTACAAGnnnnnGCTTGTCCACTACAAGnATAATACCnnnnnACAACAAGACCAAATCCACTACAAGACTAAACATTAGGCCTAACCACTACAAnTnnnnnnnnnnnnnTCAAGGTAAnnn…
Beu_sg22		nnnnnnnnnnnnnnnnnnnnnnnnnnnnnnnnnnnnnnnnnnnnnnnnnnnnnnnnnnnnnnnnnnnnnnnnnnnnnnnnnnnnnnnnnnnnnnnnnnGCTTTCAACTTAAATGGTTTAAACTTCAACCAATCAATCCTAGATTCCAGTGGGCATCTAATTTTAAGTTGGGCAGATATTCTTAATCGTGCTGATCTAGGAATGGAAGTCATGCATGAAAGAAATGCACACAACTTCCCATTAGATCTAGCATAATCTGAGATGTCGTCGATAAGTCTACTACAAGnnnnnGCTTGTCCACTACAAGnATAATACCnnnnnACAACAAGACCAAATCCACTACAAGACTAAACATTAGGCCTAACCACTACAAnTnnnnnnnnnnnnnTCAAGGTAAnnn…
MED15_06_Philozoon_actiniarum_Spain		ACTACGCTTCCTTTAATAACTCTCGTAGCCTTCACTTCTTCCTAGCAGCTTGGCCAGTTATTGGTATTTGGTTCACAGCGCTTGGAGTAAGTACAATGGCTTTCAACTTAAATGGTTTAAACTTCAACCAATCAATCCTAGATTCCAGTGGGCATCTAATnnnnnnnnnnnnnnnnnnnnnnnnnnnnnnnnnnnnnnnnnnnnnnnnnnnnnnnnnnnnnnnnnnnnnnnnnnnnnnnnnnnnnnnnnnnnnnnnnnnnnnnnnnnnnnnnnnnnnnnnnnnnnnnnnnnnnnnnnnnnnnnnnnnnnnnnnnnnnnnnnnnnnnnnnnnnnnnnnnnnnnnnnnnnnnnnnnnnnnnnnnnnnnnnnnnnnnnnnnnnnnnnnnnnnnnnnnnnnnn…
MED15_08_Philozoon_actiniarum_Spain		ACTACGCTTCCTTTAATAACTCTCGTAGCCTTCACTTCTTCCTAGCAGCTTGGCCAGTTATTGGTATTTGGTTCACAGCGCTTGGAGTAAGTACAATGGCTTTCAACTTAAATGGTTTAAACTTCAACCAATCAATCCTAGATTCCAGTGGGCATCTAATnnnnnnnnnnnnnnnnnnnnnnnnnnnnnnnnnnnnnnnnnnnnnnnnnnnnnnnnnnnnnnnnnnnnnnnnnnnnnnnnnnnnnnnnnnnnnnnnnnnnnnnnnnnnnnnnnnnnnnnnnnnnnnnnnnnnnnnnnnnnnnnnnnnnnnnnnnnnnnnnnnnnnnnnnnnnnnnnnnnnnnnnnnnnnnnnnnnnnnnnnnnnnnnnnnnnnnnnnnnnnnnnnnnnnnnnnnnnnnn…
ENG18_11_Philozoon_actiniarum_Elba_Italy		ACTACGCTTCCTTTAATAACTCTCGTAGCCTTCACTTCTTCCTAGCAGCTTGGCCAGTTATTGGTATTTGGTTCACAGCGCTTGGAGTAAGTACAATGGCTTTCAACTTAAATGGTTTAAACTTCAACCAATCAATCCTAGATTCCAGTGGGCATCTAATTTTAAGTTGGGCAGATATTCTTAATCGTGCTGATCTAGGAATGGAAGTCATGCATGAAAGAAATGCACACAACTTCCCATTAGATCTAGCATAATCTGATTTGnnnnnnnnnnnnnnnnnnnnnnnnnnnnnnnnnnnnnnnnnnnnnnnnnnnnnnnnnnnnnnnnnnnnnnnnnnnnnnnnnnnnnnnnnnnnnnnnnnnnnnnnnnnnnnnnnnnnnnnnnnnnnnnnTCGAAnnn…
MED15_02_Philozoon_actiniarum_Spain		ACTACGCTTCCTTTAATAACTCTCGTAGCCTTCACTTCTTCCTAGCAGCTTGGCCAGTTATTGGTATTTGGTTCACAGCGCTTGGAGTAAGTACAATGGCTTTCAACTTAAATGGTTTAAACTTCAACCAATCAATCCTAGATTCCAGTGGGCATCTAATTTTAAGTTGGGCAGATATTCTTAATCGTGCTGATCTAGGAATGGAAGTCATGCATGAAAGAAATGCACACAACTTCCCATTAGATCTAGCATAATCTGATATGTCGTCGATAAGTCTACTACAAGnnnnnGTCTTATCnnnnnAAGnATAATACCnnnnnACAAnnnnnnnnnnnnnnnnnCAAGACTAAACATTAGGCCTAACCACTACAAnTnnnnnnnCCTTGATTTGTCGAAnnn…
ENG18_12_Philozoon_actiniarum_Croatia		ACTACGCTTCCTTTAATAACTCTCGTAGCCTTCACTTCTTCCTAGCAGCTTGGCCAGTTATTGGTATTTGGTTCACAGCGCTTGGAGTAAGTACAATGGCTTTCAACTTAAATGGTTTAAACTTCAACCAATCAATCCTAGATTCCAGTGGGCATCTAATTTTAAGTTGGGCAGATATTCTTAATCGTGCTGATCTAGGAATGGAAGTCATGCATGAAAGAAATGCACACAACTTCCCATTAGATCTAGCATAATCTGATATGTCGTCGATAAGTCTACTACAAGnnnnnGTCTTATCnnnnnAAGnATAATACCnnnnnACAATAAGACCAAATCCACTACAAGACTAAACATTAGGTCTAACCACTACAAnTnnnnnnnCCTTGATTTGTCGAAnnn…
CR19_04_Philozoon_actiniarum_Croatia		ACTACGCTTCCTTTAATAACTCTCGTAGCCTTCACTTCTTCCTAGCAGCTTGGCCAGTTATTGGTATTTGGTTCACAGCGGTTGGAGTAAGTGCTCTGGCTTTCTGCTTAAATGGTTTAAACTTGAACCAATCAATCCTAGATTCCAGTGGGCATCTAATTTTAAGTTGGGCAGATATTCTTAATCGTGCTGATCTAGGAATGGAAGTCATGCATGAAAGAAATGCACACAACTTCCCATTAGATCTAGCATAATCTGATATGTCGTCGATAAGTCTACTACAAGnnnnnGTCTTATCnnnnnAAGnATAATACCnnnnnACAATAAGACCAAATCCACTACAAGACTAAACATTAGGTCTAACCACTACAAnTnnnnnnnCCTTGATTTGTCGAAnnn…
CR19_01_Philozoon_actiniarum_Croatia		ACTACGCTTCCTTTAATAACTCTCGTAGCCTTCACTTCTTCCTAGCAGCTTGGCCAGTTATTGGTATTTGGTTCACAGCGCTTGGAGTAAGTACAATGGCTTTCAACTTAAATGGTTTAAACTTCAACCAATCAATCCTAGATTCCAGTGGGCATCTAATTTTAAGTTGGGCAGATATTCTTAATCGTGCTGATCTAGGAATGGAAGTCATGCATGAAAGAAATGCACACAACTTCCCATTAGATCTAGCATAATCTGATATGTCGTCGATAAGTCTACTACAAGnnnnnGTCTTATCnnnnnAAGnATAATACCnnnnnACAATAAGACCAAATCCACTACAAGACTAAACATTAGGTCTAACCACTACAAnTnnnnnnnCCTTGATTTGTCGAAnnn…
ENG19_01_Philozoon_actiniarum__England		ACTACGCTTCCTTTAATAACTCTCGTAGCCTTCACTTCTTCCTAGCAGCTTGGCCAGTTATTGGTATTTGGTTCACAGCGCTTGGAGTAAGTACAATGGCTTTCAACTTAAATGGTTTAAACTTCAACCAATCAATCCTAGATTCCAGTGGGCATCTAATTTTAAGTTGGGCAGATATTCTTAATCGTGCTGATCTAGGAATGGAAGTCATGCATGAAAGAAATGCACACAACTTCCCATTAGATCTAGCATAATCTGATATGTCGTCGATAAGTCTACTAAAAGnnnnnGTCTTATCnnnnnAAGnATAATACCnnnnnACAACAAGACCAAATCCACTACAAGACTAAACATTAGGCCTAACCACTACAAnTnnnnnnnCCTTGATTTGTCGAAnnn…
ENG19_10_Philozoon_actiniarum__Scotland		ACTACGCTTCCTTTAATAACTCTCGTAGCCTTCACTTCTTCCTAGCAGCTTGGCCAGTTATTGGTATTTGGTTCACAGCGCTTGGAGTAAGTACAATGGCTTTCAACTTAAATGGTTTAAACTTCAACCAATCAATCCTAGATTCCAGTGGGCATCTAATTTTAAGTTGGGCAGATATTCTTAATCGTGCTGATCTAGGAATGGAAGTCATGCATGAAAGAAATGCACACAACTTCCCATTAGATCTAGCATAATCTGATATGTCGTCGATAAGTCTACTAAAAGnnnnnGTCTTATCnnnnnAAGnATAATACCnnnnnACAACAAGACCAAATCCACTACAAGACTAAACATTAGGCCTAACCACTACAAnTnnnnnnnCCTTGATTTGTCGAAnnn…
ENG19_12_Philozoon_actiniarum__Scotland		ACTACGCTTCCTTTAATAACTCTCGTAGCCTTCACTTCTTCCTAGCAGCTTGGCCAGTTATTGGTATTTGGTTCACAGCGCTTGGAGTAAGTACAATGGCTTTCAACTTAAATGGTTTAAACTTCAACCAATCAATCCTAGATTCCAGTGGGCATCTAATTTTAAGTTGGGCAGATATTCTTAATCGTGCTGATCTAGGAATGGAAGTCATGCATGAAAGAAATGCACACAACTTCCCATTAGATCTAGCATAATCTGATATGTCGTCGATAAGTCTACTAAAAGnnnnnGTCTTATCnnnnnAAGnATAATACCnnnnnACAACAAGACCAAATCCACTACAAGACTAAACATTAGGCCTAACCACTACAAnTnnnnnnnCCTTGATTTGTCGAAnnn…
;
end;
BEGIN Paup;
pset opt=deltran;
[outgroup S_micro;]
set autoclose=yes warnreset=no maxtrees=100 increase=no;
set criterion = parsimony;
hsearch addseq=random;
[
contree all/strict [root=outgroup outroot=monophyl];
savetree savebootp=nodelabels brlens=yes file=new_consens.tre;
describetree 1/plot=phylogram brlens=yes;
savetree from =1 to =1 savebootp=nodelabels brlens=yes file=new.tre;
bootstrap search=heuristic nreps=1000 conlevel=50;
savetrees from=1 to =1 savebootp=nodelabels maxdecimals=1 brlens=yes file=newboot.tre;
]
end;
