# Supplementary material for: Acclimatization of a coral-dinoflagellate mutualism at a CO2 vent
Source: Commun Biol. 2023 Jan 18;6:66. doi: 10.1038/s42003-022-04327-3 (PMC9849335; doi:10.1038/s42003-022-04327-3)
Supplement: Supplementary file 5 — Supplementary Data 2 [file 42003_2022_4327_MOESM5_ESM.xlsx]

## Sheet: Figure 1
Site	pH	Site	OmegaArag
1	7.94	1	4
1	7.87	1	4
1	8.07	1	4
1	7.99	1	4
1	7.99	1	4
1	7.99	1	4
1	8	1	3.6
1	7.99	1	3.6
1	8	1	3.6
1	8.02	1	4.4
1	8.02	1	4.4
1	8.03	1	4.4
1	8.24	1	4.3
1	8.23	1	3.4
1	8.23	1	3.4
1	8.22	1	3.5
1	8	1	3.5
1	8	1	3.8
1	8.01	1	3.9
1	8.02	1	3.8
1	8.07	1	3.9
1	8.08	1	3.9
1	8.07	1	4
1	8.08	1	4
1	8.08	1	5.4
1	8.09	1	5.2
1	8.09	1	5.2
1	8.25	1	5.3
1	8.22	1	4.8
1	8.22	1	5
1	8.23	1	4.8
1	8.09	1	6.2
1	8.12	1	6.3
1	8.09	1	6.1
1	8.26	1	5.4
1	8.27	1	5.5
1	8.25	1	5.6
1	8.16	1	3.6
1	8.17	1	3.6
1	8.19	1	3.7
1	7.92	1	5.3
1	7.92	1	5.1
1	7.94	1	5.2
1	8.15	1	5.2
1	8.14	1	5.6
1	8.15	1	5.3
1	8.15	1	5.2
1	8.19	1	2.6
1	8.15	1	3
1	8.14	1	2.8
1	7.89	1	3
1	7.94	1	2.6
1	7.91	1	2.7
1	7.94	1	2.6
1	7.86	1	2
1	7.88	1	2
1	7.86	1	1.9
1	7.71	1	2.2
1	7.71	1	2.3
1	7.71	1	2.4
1	7.78	1	2.3
1	7.8	1	2.4
1	7.82	1	2.4
1	7.8	1	2.7
1	7.83	1	2.7
1	7.84	1	2.7
1	7.91	1	2.7
1	7.92	1	2.8
1	7.92	1	2.8
1	7.93	1	2.8
1	7.95	1	2.8
1	7.95	1	2.6
1	7.95	1	2.7
1	7.91	1	2.5
1	7.88	1	1.8
1	7.89	1	1.9
1	7.87	1	2.3
1	7.73	1	2.6
1	7.74	1	2.8
1	7.74	1	2.3
1	7.78	1	2.4
1	7.83	1	2.5
1	7.72	1	3.1
1	7.74	1	3.1
1	7.75	1	3.1
1	7.87	1	3
1	7.87	1	2.9
1	7.87	1	2.9
1	7.85	1	1.9
1	7.84	1	1.8
1	7.84	1	3.1
1	7.74	1	3.1
1	7.73	1	3.1
1	7.99	1	3.2
1	8	1	3.8
1	8	1	3.7
1	8.01	1	3.7
1	8.12	1	2.9
1	8.11	1	3
1	8.11	1	2.9
1	7.94	1	2.9
1	7.96	1	3.1
1	7.95	1	2.9
1	7.95	1	5
1	7.99	1	4.8
1	7.95	1	5.1
1	8.27	1	5.5
1	8.25	1	2.5
1	8.28	1	2.5
1	8.34	1	2.5
1	7.84	1	2.5
1	7.84	1	2.3
1	7.84	1	2.4
1	7.85	1	2.4
1	7.93	1	2.3
1	7.94	1	2.4
1	7.95	1	2.4
1	7.8	1	2.5
1	7.81	1	2.9
1	7.82	1	2.9
1	7.83	1	2.9
1	7.94	1	2.9
1	7.94	1	2.9
1	7.94	1	2.8
1	7.94	1	2.9
1	7.94	1	2.9
1	7.94	1	2.9
1	7.94	1	2.9
1	7.94	1	2.8
1	7.94	1	2.7
1	7.94	1	2.8
1	7.94	1	2.8
1	7.92	1	2.8
1	7.97	1	2.8
1	7.97	1	2.8
1	7.97	1	2.8
1	7.97	1	2.8
1	7.97	1	2.8
1	7.97	1	2.8
1	7.97	1	2.8
1	7.97	1	2.8
1	7.97	1	2.8
1	7.97	1	2.7
1	7.97	1	2.7
1	7.97	1	2.7
1	7.95	1	2.7
1	7.95	1	2.7
1	7.95	1	2.7
1	7.95	1	2.7
1	7.95	1	2.7
1	7.95	1	2.7
1	7.95	1	2.7
1	7.95	1	2.7
1	7.95	1	2.7
1	7.95	1	3
1	7.95	1	3
1	7.95	1	3
1	7.97	1	3
1	7.97	1	3
1	7.97	1	3
1	7.97	1	3
1	7.97	1	3
1	7.97	1	3
1	7.98	1	3
1	7.97	1	3
1	7.97	1	3
1	7.97	1	2.9
1	7.97	1	2.9
1	7.97	1	3
1	8.05	1	2.9
1	8.06	1	3
1	8.06	1	3
1	8.06	1	3
1	8.06	1	3
1	8.06	1	3
1	8.06	1	3
1	8.06	1	3
1	8.06	1	3
1	8.06	1	2.6
1	8.06	1	2.6
1	8.06	1	2.6
1	8.08	1	2.6
1	8.08	1	2.6
1	8.08	1	2.6
1	8.08	1	2.6
1	8.08	1	2.6
1	8.08	1	2.6
1	8.08	1	2.6
1	8.08	1	2.6
1	8.08	1	2.5
1	8.08	1	2.7
1	8.08	1	2.7
1	8.08	1	2.7
1	8.11	1	2.7
1	8.11	1	2.7
1	8.11	2	3.5
1	8.11	2	3.5
1	8.11	2	3.5
2	7.76	2	3.6
2	7.58	2	3.5
2	7.88	2	2.9
2	7.8	2	2.9
2	8.02	2	2.9
2	8.03	2	2.9
2	8.03	2	3.7
2	8.02	2	3.7
2	8.04	2	3.7
2	8.02	2	3.7
2	8.02	2	2.6
2	8.02	2	2.5
2	8.02	2	2.5
2	8.02	2	2.5
2	8.24	2	2.5
2	8.25	2	2.5
2	8.25	2	2
2	8.24	2	1.7
2	7.96	2	1.6
2	7.94	2	3.7
2	7.94	2	3.6
2	7.94	2	3.7
2	7.95	2	4.7
2	7.95	2	5
2	7.83	2	4.8
2	7.7	2	4.1
2	7.66	2	4.2
2	8.04	2	4.4
2	8.03	2	2.1
2	8.04	2	2.3
2	8.19	2	2.3
2	8.22	2	3.9
2	8.2	2	3.9
2	8.1	2	4
2	8.11	2	4.1
2	8.14	2	4.3
2	7.75	2	4.2
2	7.8	2	4.1
2	7.79	2	1.7
2	8.09	2	1.6
2	8.08	2	1.5
2	8.1	2	1.4
2	8.11	2	1.6
2	8.13	2	1.8
2	8.12	2	1.6
2	8.11	2	1.1
2	7.77	2	1.1
2	7.74	2	1.2
2	7.7	2	1.6
2	7.69	2	1.5
2	7.73	2	1.7
2	7.8	2	1.5
2	7.75	2	1.5
2	7.54	2	1.6
2	7.55	2	2.1
2	7.59	2	2.1
2	7.74	2	2.1
2	7.7	2	1.7
2	7.77	2	1.7
2	7.71	2	1.8
2	7.71	2	1.7
2	7.74	2	1.7
2	7.89	2	1.7
2	7.9	2	1.7
2	7.89	2	1.7
2	7.79	2	1.8
2	7.8	2	1.8
2	7.81	2	1.7
2	7.78	2	1.8
2	7.78	2	1.8
2	7.78	2	2.6
2	7.78	2	2.6
2	7.8	2	2.6
2	7.81	2	2.3
2	7.82	2	2.3
2	7.67	2	2.3
2	7.7	2	2.4
2	7.71	2	1.3
2	7.87	2	1.3
2	7.87	2	1.3
2	7.87	2	1.3
2	7.82	2	2.7
2	7.83	2	2.9
2	7.82	2	3
2	7.84	2	2.6
2	7.69	2	2.6
2	7.69	2	2.5
2	7.66	2	2.1
2	7.67	2	2.1
2	8.02	2	2.3
2	8.07	2	2.3
2	8.09	2	2.2
2	8.03	2	2.3
2	8.03	2	2.2
2	8	2	2.1
2	7.89	2	2.2
2	7.88	2	0.6
2	7.93	2	0.9
2	7.94	2	1.3
2	7.92	2	0.9
2	7.93	2	1.1
2	7.91	2	1.1
2	7.9	2	1.2
2	7.91	2	1.6
2	7.17	2	1.7
2	7.39	2	1.8
2	7.53	2	2.6
2	7.44	2	2.7
2	7.52	2	2.7
2	7.54	2	2.7
2	7.56	2	2.7
2	7.68	2	2.7
2	7.72	2	2.7
2	7.74	2	2.5
2	7.91	2	2.3
2	7.93	2	0.6
2	7.93	2	2.2
2	7.93	2	2.4
2	7.93	2	2.8
2	7.92	2	2.9
2	7.92	2	2.8
2	7.88	2	2.8
2	7.84	2	2.8
2	7.16	2	2.8
2	7.82	2	2.8
2	7.87	2	2.8
2	7.96	2	2.9
2	7.96	2	2.9
2	7.96	2	2.9
2	7.96	2	2.8
2	7.96	2	2.4
2	7.96	2	2.4
2	7.96	2	2.4
2	7.96	2	2.5
2	7.97	2	2.6
2	7.97	2	2.5
2	7.97	2	2.7
2	7.96	2	2.8
2	7.86	2	2.8
2	7.86	2	2.8
2	7.87	2	2.8
2	7.89	2	2.8
2	7.91	2	2.9
2	7.89	2	2.9
2	7.93	2	2.9
2	7.94	2	2.9
2	7.95	2	2.9
2	7.95	2	2.9
2	7.95	2	2.9
2	7.95	2	2.9
2	7.96	2	2.9
2	7.96	2	2.9
2	7.97	2	2.9
2	7.97	2	3
2	7.97	2	2.1
2	7.97	2	2.1
2	7.97	2	2.1
2	7.97	2	2.1
2	7.97	2	2.1
2	7.97	2	2.1
2	7.97	2	2.1
2	7.98	2	2.1
2	8.04	2	2.1
2	8.04	2	2.1
2	8.04	2	2.1
2	8.05	2	2.1
2	8.05	2	2.3
2	8.05	2	2.3
2	8.05	2	2.3
2	8.05	2	2.3
2	8.05	2	2.3
2	8.05	2	2.3
2	8.05	2	2.3
2	8.05	2	2.3
2	8.07	2	2.3
2	8.07	2	2.3
2	8.07	2	2.3
2	8.07	2	2.3
2	8.07	2	2.4
2	8.07	2	2.4
2	8.07	2	2.4
2	8.07	2	2.4
2	8.07	3	3.4
2	8.07	3	3.3
2	8.07	3	3.4
2	8.07	3	3.2
2	8.09	3	3.6
2	8.09	3	2.8
2	8.1	3	2.8
2	8.1	3	2.9
3	7.24	3	2.8
3	7.23	3	3.4
3	7.81	3	3.4
3	7.72	3	3.4
3	7.96	3	3.5
3	8	3	2.9
3	7.99	3	2.9
3	8.01	3	2.9
3	7.97	3	0.6
3	8.04	3	2.1
3	7.99	3	2.3
3	8	3	0.7
3	8.01	3	1.6
3	8	3	0.6
3	8.2	3	0.4
3	8.2	3	0.4
3	8.2	3	3.6
3	8.21	3	3.7
3	8.02	3	3.7
3	8.02	3	3.8
3	8.02	3	3.5
3	7.24	3	3.6
3	7.86	3	3.2
3	7.89	3	3.3
3	7.36	3	3.5
3	7.73	3	2.1
3	7.26	3	2.1
3	7.05	3	2.5
3	7.06	3	3.7
3	8.03	3	3.5
3	8.05	3	3.7
3	8.04	3	3.6
3	8.06	3	3.7
3	8.02	3	3.9
3	8.03	3	1.8
3	7.96	3	1.8
3	7.97	3	1.4
3	8.01	3	1.5
3	7.74	3	1.2
3	7.75	3	1.4
3	7.83	3	1.4
3	8.05	3	1.4
3	8.03	3	1.3
3	8.06	3	1.2
3	8.03	3	1.3
3	8.04	3	1
3	8.07	3	0.8
3	7.78	3	1.3
3	7.79	3	1.3
3	7.68	3	1.3
3	7.71	3	2
3	7.61	3	2
3	7.66	3	2
3	7.69	3	1.8
3	7.65	3	1.8
3	7.64	3	1.8
3	7.61	3	1.5
3	7.64	3	1.5
3	7.52	3	1.5
3	7.42	3	1.6
3	7.64	3	1.8
3	7.64	3	1.9
3	7.65	3	1.4
3	7.87	3	1.5
3	7.87	3	1.5
3	7.87	3	2.4
3	7.81	3	2.4
3	7.81	3	2.4
3	7.81	3	2.1
3	7.71	3	2.1
3	7.71	3	2.1
3	7.72	3	1.1
3	7.77	3	1.1
3	7.83	3	1.2
3	7.84	3	1.2
3	7.58	3	2.1
3	7.6	3	2.4
3	7.62	3	2.7
3	7.84	3	2.4
3	7.85	3	2.6
3	7.85	3	2.5
3	7.78	3	1.7
3	7.78	3	1.8
3	7.78	3	1.7
3	7.58	3	2.2
3	7.61	3	2.1
3	7.62	3	2.2
3	7.63	3	2.2
3	7.91	3	2.2
3	7.96	3	2.2
3	8.02	3	0.1
3	7.98	3	0.1
3	8.03	3	0.2
3	8	3	0.3
3	7.78	3	0.4
3	7.81	3	0.4
3	7.77	3	0.2
3	7.91	3	0.3
3	7.9	3	0.5
3	7.91	3	2.5
3	7.92	3	2.6
3	7.91	3	2.7
3	7.91	3	2.7
3	6.52	3	2.6
3	6.57	3	2.6
3	6.59	3	2.6
3	6.93	3	2.6
3	6.99	3	2.7
3	7.02	3	2.8
3	6.64	3	2.8
3	6.95	3	2.7
3	7.2	3	2.9
3	7.87	3	2.9
3	7.88	3	2.9
3	7.9	3	2.9
3	7.9	3	2.9
3	7.89	3	2.9
3	7.89	3	2.9
3	7.89	3	2.9
3	7.89	3	2.9
3	7.91	3	2.9
3	7.92	3	3
3	7.92	3	3
3	7.91	3	2.3
3	7.95	3	2.4
3	7.95	3	2.4
3	7.95	3	2.4
3	7.95	3	2.4
3	7.95	3	2.5
3	7.95	3	2.5
3	7.95	3	2.6
3	7.95	3	2.8
3	7.94	3	2.7
3	7.95	3	2.8
3	7.97	3	2.7
3	7.96	3	3
3	7.83	3	3
3	7.84	3	3
3	7.84	3	3
3	7.84	3	3
3	7.85	3	3
3	7.86	3	3
3	7.86	3	3
3	7.88	3	3
3	7.93	3	3
3	7.91	3	3
3	7.93	3	3
3	7.92	3	1.9
3	7.97	3	2
3	7.97	3	2.2
3	7.97	3	2.2
3	7.97	3	2.2
3	7.96	3	2.3
3	7.97	3	2.3
3	7.97	3	2.3
3	7.96	3	2.3
3	7.96	3	2.3
3	7.97	3	2.3
3	7.96	3	2.3
3	7.96	3	2.3
3	7.95	3	2.3
3	7.97	3	2.3
3	8.02	3	2.3
3	8.03	3	2.3
3	8.02	3	2.3
3	8.04	3	2.3
3	8.04	3	2.3
3	8.04	3	2.3
3	8.04	3	2.3
3	8.04	3	2.3
3	8.04	3	2.3
3	8.04	3	2.1
3	8.03	3	2.3
3	8.04	3	2.3
3	8.04	3	2.4
3	8.04	3	2.4
3	8.04
3	8.04
3	8.04
3	8.04
3	8.04
3	8.04
3	8.04
3	8.04
3	8
3	8.04
3	8.04
3	8.05
3	8.05

## Sheet: Figure 2
Time	Site	ΔF/Fm'	F	Fm'
9:00-13:00	1	0.6	184	461
9:00-13:00	1	0.661	142	419
9:00-13:00	1	0.734	219	826
9:00-13:00	1	0.536	269	580
9:00-13:00	1	0.583	339	813
9:00-13:00	1	0.388	143	234
9:00-13:00	1	0.595	233	576
9:00-13:00	1	0.453	323	591
9:00-13:00	1	0.436	480	710
9:00-13:00	1	0.421	187	324
9:00-13:00	1	0.546	156	344
9:00-13:00	1	0.592	343	841
9:00-13:00	1	0.557	247	558
9:00-13:00	1	0.579	271	645
9:00-13:00	1	0.524	238	500
9:00-13:00	1	0.476	316	604
9:00-13:00	1	0.441	197	353
9:00-13:00	1	0.637	325	896
9:00-13:00	1	0.576	216	510
9:00-13:00	1	0.427	225	333
9:00-13:00	1	0.584	175	422
9:00-13:00	1	0.343	229	349
9:00-13:00	1	0.484	162	314
9:00-13:00	1	0.573	144	338
9:00-13:00	1	0.47	371	700
9:00-13:00	1	0.446	232	419
9:00-13:00	1	0.568	325	754
9:00-13:00	1	0.54	236	514
9:00-13:00	1	0.212	189	240
9:00-13:00	1	0.566	170	392
9:00-13:00	1	0.582	222	556
9:00-13:00	1	0.5	332	665
9:00-13:00	1	0.558	320	725
9:00-13:00	1	0.58	292	696
9:00-13:00	1	0.528	262	556
9:00-13:00	1	0.535	270	581
9:00-13:00	1	0.273	273	675
9:00-13:00	1	0.366	240	319
9:00-13:00	1	0.557	218	493
9:00-13:00	1	0.525	298	628
9:00-13:00	1	0.584	437	1051
9:00-13:00	1	0.596	422	1046
9:00-13:00	1	0.521	213	445
9:00-13:00	1	0.548	162	359
9:00-13:00	1	0.586	384	842
9:00-13:00	1	0.642	250	700
9:00-13:00	2	0.458	184	340
9:00-13:00	2	0.575	235	553
9:00-13:00	2	0.568	278	644
9:00-13:00	2	0.312	220	320
9:00-13:00	2	0.437	353	627
9:00-13:00	2	0.408	191	323
9:00-13:00	2	0.594	411	1013
9:00-13:00	2	0.476	262	500
9:00-13:00	2	0.586	500	1209
9:00-13:00	2	0.51	312	658
9:00-13:00	2	0.568	371	859
9:00-13:00	2	0.662	397	1175
9:00-13:00	2	0.593	396	975
9:00-13:00	2	0.737	156	595
9:00-13:00	2	0.414	189	323
9:00-13:00	2	0.462	216	402
9:00-13:00	2	0.521	225	470
9:00-13:00	2	0.493	231	458
9:00-13:00	2	0.667	332	997
9:00-13:00	2	0.628	428	1153
9:00-13:00	2	0.425	205	357
9:00-13:00	2	0.416	202	346
9:00-13:00	2	0.572	311	728
9:00-13:00	2	0.508	175	356
9:00-13:00	2	0.213	221	281
9:00-13:00	2	0.573	331	776
9:00-13:00	2	0.447	205	371
9:00-13:00	2	0.382	250	405
9:00-13:00	2	0.573	229	537
9:00-13:00	2	0.604	312	788
9:00-13:00	2	0.408	258	436
9:00-13:00	2	0.494	200	396
9:00-13:00	2	0.46	286	530
9:00-13:00	2	0.36	231	361
9:00-13:00	2	0.49	282	553
9:00-13:00	2	0.638	331	915
9:00-13:00	2	0.492	255	502
9:00-13:00	2	0.631	416	1129
9:00-13:00	2	0.713	405	1414
9:00-13:00	2	0.598	477	1188
9:00-13:00	2	0.631	447	1212
9:00-13:00	2	0.653	501	1445
9:00-13:00	2	0.691	412	1336
9:00-13:00	2	0.703	486	1638
9:00-13:00	3	0.471	319	604
9:00-13:00	3	0.525	285	601
9:00-13:00	3	0.655	506	1468
9:00-13:00	3	0.65	415	1186
9:00-13:00	3	0.586	259	629
9:00-13:00	3	0.484	355	689
9:00-13:00	3	0.538	270	585
9:00-13:00	3	0.479	301	578
9:00-13:00	3	0.601	390	978
9:00-13:00	3	0.71	349	1205
9:00-13:00	3	0.454	403	739
9:00-13:00	3	0.537	196	424
9:00-13:00	3	0.501	296	594
9:00-13:00	3	0.502	225	452
9:00-13:00	3	0.377	142	228
9:00-13:00	3	0.486	214	425
9:00-13:00	3	0.467	210	394
9:00-13:00	3	0.592	359	881
9:00-13:00	3	0.528	258	547
9:00-13:00	3	0.409	215	364
9:00-13:00	3	0.44	272	486
9:00-13:00	3	0.414	325	555
9:00-13:00	3	0.554	347	779
9:00-13:00	3	0.417	197	338
9:00-13:00	3	0.599	368	918
9:00-13:00	3	0.454	242	444
9:00-13:00	3	0.613	390	1010
9:00-13:00	3	0.621	353	932
9:00-13:00	3	0.663	278	826
9:00-13:00	3	0.48	333	641
9:00-13:00	3	0.556	349	787
9:00-13:00	3	0.522	270	566
9:00-13:00	3	0.669	236	715
9:00-13:00	3	0.654	170	492
9:00-13:00	3	0.635	359	985
9:00-13:00	3	0.706	284	969
9:00-13:00	3	0.657	436	1274
9:00-13:00	3	0.473	304	577
9:00-13:00	3	0.578	306	726
9:00-13:00	3	0.51	294	600
9:00-13:00	3	0.659	481	1412
9:00-13:00	3	0.631	414	1123
9:00-13:00	3	0.573	380	892
9:00-13:00	3	0.569	475	1104
9:00-13:00	3	0.537	280	606
9:00-13:00	3	0.617	191	499
9:00-13:00	3	0.593	478	1177
20:00-22:00	1	0.588	140	340
20:00-22:00	1	0.627	242	649
20:00-22:00	1	0.629	247	666
20:00-22:00	1	0.654	245	709
20:00-22:00	1	0.611	274	706
20:00-22:00	1	0.655	180	523
20:00-22:00	1	0.635	267	732
20:00-22:00	1	0.609	163	417
20:00-22:00	1	0.639	238	660
20:00-22:00	1	0.616	152	396
20:00-22:00	1	0.566	162	374
20:00-22:00	1	0.654	184	533
20:00-22:00	1	0.531	147	314
20:00-22:00	1	0.457	178	328
20:00-22:00	1	0.492	180	555
20:00-22:00	1	0.428	152	266
20:00-22:00	1	0.623	218	579
20:00-22:00	1	0.604	164	415
20:00-22:00	1	0.624	144	389
20:00-22:00	1	0.513	147	302
20:00-22:00	1	0.57	207	482
20:00-22:00	1	0.564	122	280
20:00-22:00	1	0.667	178	535
20:00-22:00	1	0.548	234	518
20:00-22:00	1	0.5	192	384
20:00-22:00	2	0.67	276	837
20:00-22:00	2	0.631	258	700
20:00-22:00	2	0.602	408	1027
20:00-22:00	2	0.484	299	580
20:00-22:00	2	0.583	267	641
20:00-22:00	2	0.625	297	793
20:00-22:00	2	0.672	333	1018
20:00-22:00	2	0.674	330	1015
20:00-22:00	2	0.355	364	963
20:00-22:00	2	0.572	326	762
20:00-22:00	2	0.373	195	308
20:00-22:00	2	0.608	254	648
20:00-22:00	2	0.609	216	553
20:00-22:00	2	0.632	249	678
20:00-22:00	2	0.642	238	665
20:00-22:00	2	0.634	183	500
20:00-22:00	2	0.686	247	884
20:00-22:00	3	0.655	308	894
20:00-22:00	3	0.6	343	858
20:00-22:00	3	0.589	356	867
20:00-22:00	3	0.515	319	659
20:00-22:00	3	0.659	320	941
20:00-22:00	3	0.608	343	877
20:00-22:00	3	0.633	302	825
20:00-22:00	3	0.509	307	626
20:00-22:00	3	0.632	327	889
20:00-22:00	3	0.553	402	901
20:00-22:00	3	0.518	361	749
20:00-22:00	3	0.646	299	847
20:00-22:00	3	0.642	247	691
20:00-22:00	3	0.443	251	451
20:00-22:00	3	0.526	218	460
20:00-22:00	3	0.621	267	705
20:00-22:00	3	0.684	306	971
20:00-22:00	3	0.515	217	448
20:00-22:00	3	0.606	343	888
20:00-22:00	3	0.638	277	767
20:00-22:00	3	0.615	286	744
20:00-22:00	3	0.623	297	788
20:00-22:00	3	0.633	271	739
20:00-22:00	3	0.568	355	823
20:00-22:00	3	0.606	335	851
20:00-22:00	3	0.609	291	745
18:00-20:00	1	0.585	356	858
18:00-20:00	1	0.517	382	792
18:00-20:00	1	0.646	155	439
18:00-20:00	1	0.6	538	1347
18:00-20:00	1	0.548	384	850
18:00-20:00	1	0.549	292	648
18:00-20:00	1	0.578	348	826
18:00-20:00	1	0.544	547	1200
18:00-20:00	1	0.591	242	592
18:00-20:00	1	0.645	308	869
18:00-20:00	1	0.626	431	1154
18:00-20:00	1	0.579	407	967
18:00-20:00	1	0.573	313	734
18:00-20:00	1	0.59	575	315
18:00-20:00	1	0.647	278	788
18:00-20:00	1	0.643	355	935
18:00-20:00	1	0.643	282	790
18:00-20:00	1	0.649	322	918
18:00-20:00	1	0.599	358	894
18:00-20:00	1	0.494	507	1002
18:00-20:00	1	0.577	401	950
18:00-20:00	1	0.682	324	1019
18:00-20:00	1	0.583	425	1021
18:00-20:00	1	0.593	340	836
18:00-20:00	1	0.631	324	879
18:00-20:00	1	0.594	557	1372
18:00-20:00	1	0.639	376	1043
18:00-20:00	1	0.551	467	1041
18:00-20:00	1	0.629	300	809
18:00-20:00	1	0.56	230	523
18:00-20:00	1	0.65	150	429
18:00-20:00	1	0.504	473	954
18:00-20:00	1	0.571	408	953
18:00-20:00	1	0.659	312	915
18:00-20:00	1	0.685	293	932
18:00-20:00	1	0.685	235	747
18:00-20:00	1	0.675	237	431
18:00-20:00	1	0.585	164	396
18:00-20:00	1	0.671	248	754
18:00-20:00	1	0.646	250	708
18:00-20:00	1	0.609	269	689
18:00-20:00	1	0.65	259	741
18:00-20:00	1	0.544	489	1074
18:00-20:00	1	0.496	335	665
18:00-20:00	1	0.601	203	510
18:00-20:00	1	0.615	380	989
18:00-20:00	1	0.604	396	1000
18:00-20:00	1	0.556	352	794
18:00-20:00	1	0.595	383	956
18:00-20:00	1	0.57	576	1341
18:00-20:00	1	0.613	359	929
18:00-20:00	2	0.645	407	1149
18:00-20:00	2	0.556	481	1084
18:00-20:00	2	0.606	333	846
18:00-20:00	2	0.569	408	947
18:00-20:00	2	0.627	296	795
18:00-20:00	2	0.698	363	1203
18:00-20:00	2	0.674	237	727
18:00-20:00	2	0.661	423	1249
18:00-20:00	2	0.562	370	846
18:00-20:00	2	0.659	536	1773
18:00-20:00	2	0.622	310	821
18:00-20:00	2	0.609	370	947
18:00-20:00	2	0.648	468	1330
18:00-20:00	2	0.561	559	1274
18:00-20:00	2	0.582	411	984
18:00-20:00	2	0.622	303	803
18:00-20:00	2	0.617	359	939
18:00-20:00	2	0.636	331	910
18:00-20:00	2	0.613	485	1254
18:00-20:00	2	0.587	536	1299
18:00-20:00	2	0.556	423	953
18:00-20:00	2	0.601	413	1036
18:00-20:00	2	0.578	444	1054
18:00-20:00	2	0.49	541	1061
18:00-20:00	2	0.588	344	836
18:00-20:00	2	0.653	425	1227
18:00-20:00	2	0.681	439	1378
18:00-20:00	2	0.604	491	1240
18:00-20:00	2	0.654	411	1188
18:00-20:00	2	0.63	533	1441
18:00-20:00	2	0.647	483	1369
18:00-20:00	2	0.539	507	1101
18:00-20:00	2	0.645	375	1058
18:00-20:00	2	0.59	656	1603
18:00-20:00	2	0.631	569	1544
18:00-20:00	2	0.632	648	1762
18:00-20:00	2	0.623	678	1800
18:00-20:00	2	0.606	515	1308
18:00-20:00	2	0.685	428	1363
18:00-20:00	2	0.563	516	1183
18:00-20:00	2	0.543	401	879
18:00-20:00	2	0.547	428	946
18:00-20:00	2	0.55	369	821
18:00-20:00	2	0.746	268	1059
18:00-20:00	2	0.679	408	1273
18:00-20:00	2	0.614	439	1139
18:00-20:00	2	0.569	417	968
18:00-20:00	2	0.544	231	507
18:00-20:00	3	0.594	401	989
18:00-20:00	3	0.578	392	931
18:00-20:00	3	0.571	403	940
18:00-20:00	3	0.564	421	967
18:00-20:00	3	0.615	350	910
18:00-20:00	3	0.549	499	1108
18:00-20:00	3	0.606	399	1013
18:00-20:00	3	0.651	394	1132
18:00-20:00	3	0.625	348	928
18:00-20:00	3	0.584	386	930
18:00-20:00	3	0.545	477	1050
18:00-20:00	3	0.613	388	1005
18:00-20:00	3	0.565	446	1027
18:00-20:00	3	0.645	370	1043
18:00-20:00	3	0.649	382	1090
18:00-20:00	3	0.571	439	1000
18:00-20:00	3	0.631	402	1091
18:00-20:00	3	0.676	389	1204
18:00-20:00	3	0.621	370	978
18:00-20:00	3	0.583	403	967
18:00-20:00	3	0.632	565	1539
18:00-20:00	3	0.576	456	1076
18:00-20:00	3	0.611	600	1543
18:00-20:00	3	0.498	445	887
18:00-20:00	3	0.591	371	909
18:00-20:00	3	0.595	415	1027
18:00-20:00	3	0.638	438	1211
18:00-20:00	3	0.608	335	856
18:00-20:00	3	0.596	349	865
18:00-20:00	3	0.608	459	1172
18:00-20:00	3	0.622	416	1102
18:00-20:00	3	0.63	318	860
18:00-20:00	3	0.608	347	887
18:00-20:00	3	0.599	395	987
18:00-20:00	3	0.596	436	1081
18:00-20:00	3	0.548	636	1409
18:00-20:00	3	0.564	426	979
18:00-20:00	3	0.572	544	1273
18:00-20:00	3	0.57	361	841
18:00-20:00	3	0.534	432	929
18:00-20:00	3	0.53	449	956
18:00-20:00	3	0.594	561	1382
18:00-20:00	3	0.571	519	1210
18:00-20:00	3	0.548	261	578
18:00-20:00	3	0.595	290	717
18:00-20:00	3	0.526	492	1039
18:00-20:00	3	0.568	391	906
18:00-20:00	3	0.626	379	1015
18:00-20:00	3	0.608	507	1295

## Sheet: Figure 3
Site	cell/mm2	pg Chl-a/cell	chl-a/mm2
Site 1_1	3525.67	5.45021	19215.6
Site 1_2	3285.42	1.63678	5377.52
Site 1_3	5217.66	1.26565	6603.73
Site 1_4	3013	5.79447	17458.8
Site 2_1	11855.8	1.77442	21037.1
Site 2_2	6157.21	4.80173	29565.2
Site 2_3	8327.68	5.96518	49676.1
Site 2_4	8790.22	4.804	34262.6
Site 3_1	10313.1	1.57468	16239.9
Site 3_2	8948.22	1.74387	25604.5
Site 3_3	6932.04	5.97572	41423.9
Site 3_4	8742.12	3.089	28755.1

## Sheet: Figure 4
Site	Coral compartment	Amt N%	d 15N	Amt C%	d 13C	C/N
1	host	2.24461	3.567	12.5648	-19.552	5.59778
1	host	1.91332	3.052	9.47302	-19.994	4.95111
1	host	2.34586	3.916	13.5221	-19.202	5.76427
1	host	2.26226	3.858	13.9309	-18.075	6.15795
2	host	14.1724	0.8	16.1415	-18.887	1.13894
2	host	15.282	-0.637	4.8799	-19.13	0.319323
2	host	18.6694	-0.705	1.69693	-21.413	0.0908938
2	host	17.1068	0.03	3.29758	-19.675	0.192764
3	host	9.10378	0.93	11.4635	-17.946	1.2592
3	host	7.25346	0.825	14.0403	-17.931	1.93567
3	host	15.1483	-0.037	3.56351	-19.406	0.235242
3	host	13.2724	0.028	6.10088	-19.546	0.459665
1	algal symbiont	3.30048	3.102	21.6564	-16.271	6.56159
1	algal symbiont	0.747657	2.313	4.75839	-15.088	6.3644
1	algal symbiont	2.15046	1.69	13.7603	-15.641	6.39875
1	algal symbiont	2.20218	1.534	16.4037	-14.255	7.44885
2	algal symbiont	2.093	1.504	18.1435	-13.95	8.66867
2	algal symbiont	1.5116	1.824	12.2511	-14.566	8.10469
2	algal symbiont	2.44225	1.922	18.4628	-15.591	7.55974
2	algal symbiont	1.79268	0.646	17.5306	-12.977	9.77902
3	algal symbiont	1.35025	0.559	15.1843	-13.425	11.2455
3	algal symbiont	2.12677	0.489	23.4006	-18.395	11.0029
3	algal symbiont	1.14214	0.735	12.2403	-18.211	10.717
3	algal symbiont	1.38052	3.255	13.6155	-14.671	9.86258
